# Supplementary material for: Analysis of the Rice Raffinose Synthase (OsRS) Gene Family and Haplotype Diversity
Source: Int J Mol Sci. 2024 Sep 11;25(18):9815. doi: 10.3390/ijms25189815 (PMC11432550; doi:10.3390/ijms25189815)
Supplement: Supplementary file 1 [file ijms-25-09815-s001.zip › Supplementary Table.xlsx]

## Sheet: Table S1
Table S1.Basic information of RS gene families in rice
LOC name	RAP ID	Gene name	No.of Amino Acids	Molecular Weight (Da)	Isoelectric Point (PI)	Instability Index	Aliphatic Index	Hydrophilic Index	Subcellular localization
LOC_Os01g07530	Os01g0170000	OsRS1	338	36614.5	5.38	35.32	77.37	-0.036	Chloroplast/Cytoplasm/Mitochondrion/Extracell
LOC_Os03g59430	Os03g0808900	OsRS2	505	54900.4	5.55	33.88	82.12	-0.032	Cytoplasm/Extracell
LOC_Os04g40520	Os04g0481100	OsRS3	746	82287.3	5.57	40.59	79.61	-0.193	Extracell
LOC_Os06g07600	Os06g0172800	OsRS4	925	99214.8	8.36	42.94	82.49	-0.175	Cytoplasm
LOC_Os07g10840	Os07g0209100	OsRS5	763	81999.8	5.45	34.49	81.07	-0.082	Cytoplasm/Mitochondrion/Extracell
LOC_Os08g38710	Os08g0495800	OsRS6	712	77368.7	6.06	29.83	83.53	-0.119	Cytoplasm/Lysosome

## Sheet: Table S2
Table S2.Construct the protein sequence of evolutionary tree
>OsRS1
NGNGVIASMEHCNDFMLLGTEAVALGRVGDDFWCTDPSGDPDGTFWLQGCHMVHCAYNSL
WMGAFIHPDWDMFQSTHPCAAFHAASRAVSGGPVYVSDAVGCHDFDLLRRLALPDGTILR
CERYALPTRDCLFADPLHDGKTMLKIWNVNKFSGVLGAFNCQGGGWSREARRNMCAAGFS
VPVTARASPADVEWSHGGGGGDRFAVYFVEARKLQLLRRDESVELTLEPFTYELLVVAPV
RAIVSPELGIGFAPIGLANMLNAGGAVQGFEAARKDGDVAAEVAVKGAGEMVAYSSARPR
LCKVNGQDAEFKYEDGIVTVDVPWTGSSKKLSRVEYFY*
>OsRS2
MTVTPRITVAEGRLVAHGRTILTGVADNIALTHASGAGLVDGAFVGATADEPKSLHVFTF
GTLRDLRFMCCFRFKLWWMTQRMGTSGRDVPLETQFMLLESRDGGGGGEAVYVVMLPLLE
GQFRAALQGNDRDELEICIESGDKAVQTAQGTYMVYVHAGANPFDTITQAVKVVERHLQT
FHHREKKKLPSFLDWFGWCTWDAFYTDVTADGVKQGLQSLAEGGTPPRFLIIDDGWQQIG
SENKEDAGNAVVQEGAQFASRLIGIKENTKFQKTTTTAMADGGETAASAAGLKALVEEAK
KEHGVKYVYVWHAMAGYWGGVKPAAEGMEHYESAVAFPVQSPGVMGNQPDIVMDSLSVLG
LGLVHPRMALAFYGELHAYLASCGVDGVKVDAQNIIETLGAGHGGRVSLTRAFHRALEAS
VARSFPDNGCISCMCHNTDMLYSARQTAVVRASDDFYPLDPASHTIHISSVAYNTLFLGE
FMQPDWDMFHVYASSPLLLNLLLCS*
>OsRS6
MTVGAGVAVQDGGLVALGATVLTEVRDNVLLTPAAGAGMTSGTFVGVRSATAGSRSVFPV
GKLRGLRFICTFRFKMWWMTQRMGTSGRDIPFETQFLLVEAADADGSHLAGDGAAAVYTV
FLPILEGPFRAVLQGNSDDELEICLESGDPAVESFEGTHLVFVGAGSDPFEVITNSVKAV
ERHLQTFTHREKKKMPDMLNWFGWCTWDAFYTDVTSEGVMEGLQSLGKGGTGPKFVIIDD
GWQSVSMDPAGIASLADNSANFANRLTHIKENHKFQLNGRKGHREENPANGLAHIVNEIK
GKHQLKYVYVWHAITGYWGGVRPGADGMEHYESKMQYPVSSPGVQKNEPCDALNSITTNG
LGLVNPDRVFSFYNELHAYLASAGIDGVKVDVQNILETLGAGHGGRVLLARKYHQALEAS
IARNFRDNGIICCMSHNTDNLYSSKRSAVVRASDDFWPRDPASHTIHIASVAYNTVFLGE
FMQPDWDMFHSVHPMAEYHAAARAVGGCAIYVSDKPGNHDFNLLKKLVLPDGSILRAKLP
GRPTRDCLFSDPARDGKSILKIWNLNEHSGVIGAFNCQGAGWCRVGKKNLVHDEQPATVT
GVIRAQDVHHLATVAADGWNGDVIVYSHIGGEVTCLPKNASLPVTLKTREYEVFTVVPLK
KLDNGVSFAAVGLIGMFNSGGAVTAVRYVEDAGVEVRVPEQELYSWTISIEY*
>OsRS4
RVSAVSASSGFIPLRPIFLALVASSRPVCVASRVRPPHHHSPHSRDDSSNPNSSTRPANP
ILHTHAARAQCQSHRPVTNQPDPIQPPPPPPITPANVRAGGAKAAHDLHHPRHAARLLLS
PSPAPAHHIYLPFPRISPHRIRPSPLLFSPVPEAEQVRRVVVGDDGHVVGEGRWWGALGP
WADGAVRGAGGGACVVRRGGGARRWGLPRRRLRRAGIPPRRLPRRDELWWMAQRMGEKGG
DVPHETQFLLVESKAGVDGGGGDASYLVFLPLVEGAFRASLQGGGAGGDELQLCVESGDA
GTRAASFDRALFVGAADSDPFAAIAGAVAAAKSCLKTFRIRAEKKLPGIVDYFGWCTWDA
FYQDVTQEGVEAGLRSLTAGGAPPKFVIIDDGWQSVGTDHQNPDDTGADAKDKQPLLARL
TGIKENSKFQDGDDPAAGIKTVVRAAKEKYGLKYVYVWHAITGYWGGVRPGVAGMEGYHS
NMQFPNVSPGVVENEPGMKTDVLTTQGLGLVHPRAVYRFYDELHAYLAAAGVDGVKVDVQ
CILETLGAGHGGRVSLTRQFHQALDASIAKNFPENGIIACMSHHTDALYCAKQTAVVRAS
DDFYPRDPVSHTIHIASVAYNSVFLGEFMLPDWDMFHSLHPAGDYHGSARAISGGPVYVS
DAPGKHNFELLKKMVLPDGSVLRAWLPGRPTKDCLFTDPARDGVSLLKIWNMNKFTGVLG
VYNCQGAAWSSVEKKNIFHKTGAEALSCGVKGSDVHLIADAATDSEWNGDCAVYRHASAD
LVVLPNGAALPISLKVLEHDILTVSPIKDLAPGFRFAPIGLVDMFNSGAAVEGLTYHRLD
GVKSLSNGSASTLPELQSLSSQAIGLVCMEVRGCGKFGAYSSVRPRKCMLGSAQVEFTYD
SSSGLVILDLETMPKERVHKIVVEL*
>OsRS3
NAGRGRVPASVPPPSRARGARRWRGWSAGRWWSAGGSSWSGPLPAWPSAAPRSSPPSSRH
VFSLGTLASGWKWLSLFRFKIWWMIPTVGEDAAGVPAETQMLLLESRSEAGAALYALMLP
VLDGGFRASLQGSPENELQFCFESGDPEVQTLEAVDAVFINSGDNPFKLMKESIKMLSKI
KGTFSHIEDKEIPANLDWFGWCTWDAFYKSVNPVGIEEGLKSLCEGGAPPRFLIIDDGWQ
ETVNGFKEVDEAFIEQTVFAERLIDLTENDKFRGETCKNLGDHVKKIKEHYGVKYVYIWH
ALHGYWGGVLTTPDAMKKYNPQLVYPVQSPGNVANLRDIAMDSLEKFGVGIIDPAMIYDF
YNDQHSYLSSVGVDGVKVDVQNVMETLGKGFGGRVALTQKYQQALEESIARNFKGNNLIC
CMSHNTDSIFSSLKSAVARASEDFMPREPTMQTLHIATVAFNSLLLGEIFIPDWDMFHSK
HESAEFHGAARALSGGGVYVSDKPGMHDFSVLKKLVLPDGLILRTKHAGRPTRDCLFNDP
VMDGKSLLKIWNLNKFSGVIGVFNCQGAGNWTYPVKENAHVPTTVCITGDLSPSDVELLE
EIAGDDWNGETAVFAFNSCSLSRLQKHQTMEVSLSTMTCKIYTIALIKVFGGFVQFAPLG
LVNMYNSGGALENVTSTGDCSEITIQIQCRGPGRFGAYSATRPEICSVDEHEVEFKHTDD
GFLAFDLSHGSSQDNLRNIEILYRAS*
>OsRS5
MTVTPQITVSDGRLAVRGRTVLTGVPENVTAAHASGAGLVDGAFVGADAGEAKSHHVFTF
GTLRECRFMCLFRFKLWWMTQRMGSSGRDVPLETQFMLIEVPATAAGDGHDGGGDGEPVF
VVMLPLLEGKFRAALQGNDDDELQICIESGDKAVQTEQGVNMVYIHAGTNPFDTITQAIK
AVEKRMQTFHHRDKKKMPSFLDWFGWCTWDAFYTDVTADGVKQGLRSLANGGAPPRFLII
DDGWQQIGTEDDDTDEHPAVAVQEGAQFASRLTGIKENVKFQSKNGGAGEDTPGLRMLVE
EVKGEHGVRQVYVWHAMAGYWGGVAPAPAMERYEAALAYPVQSPGVTANQPDIVMDSLSV
LGLGLVHPRKVLDFYDELHAYLASCGVDGVKVDVQNIIETLGAGHGGRVALTRAYNRALE
ASVARSFPDNGCISCMCHNTDMLYSARQTAVVRASDDFYPRDPASHTIHVASVAYNTVFL
GEFMQPDWDMFHSLHPAAEYHGAARAIGGCPIYVSDKPGNHNFDLLRKLVLPDGSVLRAR
LPGRPTRDCLFSDPARDGESLLKIWNLNNCGGVVGVFNCQGAGWCRVAKKTRVHDAAPGT
LTGAVRADDVDAIAQVAGGDGGGWDGEAVVYAHRARELVRLPRGAALPVTLGALEYEVFH
VCPVRAIAAAPGGAAVAFAPVGLLDMFNAGGAVEECAVDAAAAVALRVRGCGRFGAYFSR
RPARCALDGADVGFTYDGDTGLVAVDLPVPEQEMYRWNLEIHV*
>SbRS1
MTVTPRITVGDGRLVAHGRTILTGVPDNIALTHASGAGLVDGAFVGATAAEPSSMHVFTF
GTLRELRFMCCFRFKLWWMTQRMGTSGRDVPLETQFMLLESRPGTGDTTGGGGDGDSGET
VYVVMLPLLEGQFRAALQGNDRDELEITLESGDKAVQTAQGTYMVYVHAGTNPFDTITQA
VKVVERHLQTFHHREKKKLPSFVDWFGWCTWDAFYTDVTAEGVKQGLKSLAEGGTPPRFL
IIDDGWQQIGSENKEESNNAVVQEGAQFASRLTGIKENAKFQKKKNKKKSDDDKDGGDDQ
QAQAPGLKLVVEEAKRDHGVKYVYVWHAMAGYWGGVKPAAEGMEHYESALAYPVQSPGVM
GNQPDIVMDSLSVLGLGLVHPRRVLSFYDELHSYLASCGVDGVKVDVQNIIETLGAGHGG
RVALTRAYHRALEASVARNFPDNGCISCMCHNTDMLYSARQTAVVRASDDFYPRDPASHT
VHVSSVAYNTLFLGEFMQPDWDMFHSLHPAAEYHGAARAIGGCPIYVSDKPGNHNFELLK
KLVLPDGSVLRAQLPGRPTRDCLFADPARDGTSLLKIWNVNKCTGVVGVFNCQGAGWCRV
TKKTRVHDAAPGTLTGSIRADDVDAIAGLAGAGWSGEAVVYAYRSGELVRLPGGATLPVT
LKVLEYEVFHVCPVSGVAPGVSFAPIGLLDMFNSGGAVEQCEVRGGGGGAGAVVALRVRG
CGRFGAYCSRRPARCRLDAAEVDFSYDDDTGLVALHIPVPEQEFYRWDLEIDV*
>SbRS2
MTVTPWITVSDGTLAVRGRTVLTGVPDNVSAAHAAGAGLVDGAFVGAHAAEPKSHHVFTF
GTLRDCRFLCLFRFKLWWMTQRMGVSGRDVPLETQFMLIEVPPAATDGDGKPAYVVMLPL
LEGQFRAALQGNDRDELEICVESGDKAVQTEQGARMVYLHAGDSPFDAVTAAVKAVEKHL
QTFHHRERKRMPSFLDWFGWCTWDAFYTDVTAGGVKHGLQSLSKGGAPPRFLIIDDGWQQ
IASDNKKPDDPNVAVQEGAQFASRLTGIKENTKFQTKPDGDGDGDGGLKRLVSETKGVHG
VKQVYVWHAMAGYWGGVAPSSGTAMERYEPALAYPVQSPGVTANQPDIVMDSLSVLGLGL
VHPRRARDFYGELHAYLASCGVDGVKVDVQNIIETLGAGHGGRVALTRAYHRALEASVAR
SFPDNGCISCMCHNTDMLYSARQTAVVRASDDFYPRDPASHTVHVASVAYNTVFLGEFMQ
PDWDMFHSLHPAAEYHGAARAIGGCPIYVSDKPGNHNFELLRKLVLPDGSVLRAQLPGRP
TRDCLFSDPARDGASLLKIWNLNKCGGVVGVFNCQGAGWCRVTKRTRVHDAAPGTLTGAV
RADDVDAIARVAGDGGNDGDNGSNGEWDGEAVVYAHRARELVRLPRGAALPVTLAPLQYE
VFHVCPLRAAAPGVAFAPVGLLDMFNAGGAVEECRAVDGGGKAVVALRVRGCGRFGAYCS
REPARCLLDSAEVEFGYDADTGLVSVDLPVPEKEMYRWTLEIVV*
>SbRS3
MAPNLSKTTPAAGLPLGDEVAPVEGLKPSRFTLKGKDLAVDGHPFLLDVPANIRLTPAST
LVPAAPAPAGNGSFLGFDAAEAKSRHVVPVGRLRDIRFMSIFRFKVWWTTHWVGDNGRDV
ENETQMMVLDRSAAAGEPGSGRPYVLLLPIIEGSFRACLEAGKVDDYVDLCVESGSSSVR
GAAFRSALYLHAGDDPFELVADAVRVVRAHLGTFRTMEEKTPPPIVDKFGWCTWDAFYLK
VHPEGVWEGVRRLADGGCPPGLVLIDDGWQSICHDEDDPASGEEGMNRTSAGEQMPCRLI
KFQENHKFREYKQGGMGAFVREMKAAFPTVEQVYVWHALCGYWGGLRPGATGLPPAKVVA
PKLSPGLQRTMEDLAVDKIVNNGVGLVDPKRAHELYEGLHSHLQASGIDGVKVDVIHLLE
MLCEEYGGRVELAKSYFAGLTASVRRHFGGNGVIASMEHCNDFMLMGTEAVALGRVGDDF
WCTDPSGDPNGTFWLQGCHMVHCAYNSLWMGNFIHPDWDMFQSTHPCAAFHAASRAVSGG
PIYVSDSVGQHDFALLRRLALPDGTVLRCEGYALPTRDCLFADPLHDGRTVLKIWNVNRF
AGVVGAFNCQGGGWSPEARRNKCFSEFSVPLAARASPADVEWKSDKAGPGVSVKGVSQFA
VYMVEARTLQLLRPDEGVDLTLQPFTYELLVVAPVRVISPERAIKFAPIGLANMLNTAGA
VQAFEARKDAGGVTAEVSVKGSGELVAYSSARPRLCKVNGEEAEFAYKDGMVTVDVPWSG
ASSKLCRVEYVY*
>SbRS4
MAPPPNESKPTPKVAATAVPKLATTTTSPSSSSSASSPCIFSLRDGELTVGVGKGAAAAL
LTGVPGNVTLTPFAEAFDPTTTTSSSSDAPRELASQAAGNARRGAFLGFTLPSPASRAPC
RVGSLPGPRRFLSVFRFKTWWSTAWAGRRGRDLQMETQWVLLEVPELAGAGGPGYVFVLP
LVQGSFRSAIFPGEEEDGVVLCAESGSAAVTATDFRRIAYVHAGDDPYRVMQEAYLAARV
HLGTFRLVQEKALPAMADRFGWCTWDAFYLTVDPVGVWQGVSEFADAGVPPRFLIIDDGW
QSVNRDDDDPPHEDARGLVLGGDQMTARLYRFDECARFRGYREGALIRRPPELFYDTTMS
KAVVRKAAEIENAGKAKKKAAQGGATDLSSFDARIAQRRRELDQLLVQRDAMLAKLGDDD
GSTGDGEVGLKAFLKDMRRRFPELDDVYVWQALCGGWGGVRPGATHLDARVVPARPSPGL
AGTMEDLAVDRIVEGGIGLVRPDQAGDLYESMHSYLAGAGVTGVKVDVVHTLEYVCEDHG
GRVELAKAYYDGLSKSVAKNFAGTGIIASMQQCNDFFFLGTRQVAMGRAGDDFWFEDPNG
DPMGVFWLQGAHMVNCAYNSLWMGQFIRPDWDMFQSDHACAAFHAASRAISGGPVYVSDS
LGGHDFALLRRLVFPDGTVPRCLHYALPTRDCLFKNPLFDQQTVLKIWNLNKFGGVIGAF
NCQGAGWDPVEHRVRGYSHCYKPVSGEVRPADVEWSQREDTSAMAKAASYAVYRCQTEEL
LLMTPSSEPIQFTLQPSSFELFTFAPVTTIGGAGAAKARFAPIGLVDLLNCGGAILEVEH
GSGGEVRMKVKGGGRLLVYSDVAPKKSLVDGCEAGFEWENGGKLMVDVTWKEEKGGVSDV
VLCF*
>SbRS5
MALTRLLMMASRPPCSLSLSLPSPSYKTSRCCCCHCHRGRRLLRSAMRVGACHDLSTVTP
TPRQQSMAAQLERGSLLVGGRELLVRAPPNVTLRPAGEAAAAADSGAAFLGATAAAASSR
HVFSVGNLASGWRWLSLFRFKIWWMIPATGAGAAAMPAETQMLLLEYRSEARTERGSLYA
LMLPVLDGGFRASLQGSPEDELQFCFESGDPDVQTMEAVDAVFINSGDNPFKLLKESIKM
VSKIKGTFSHIEDKEIPSNLDWFGWCTWDAFYKAVNPSGIEEGLQSLREGGVPPRFLIID
DGWQETVDEFKEGDEAIREQAVFAHRLSDLKENHKFRGETCKNLEDLIKKIKEKHGVKYI
YMWHALLGYWGGVLATSDAMKKYNPKLLYPVQSPGNVANLRDIAMDSLEKFGVGIVDPDK
IYEFYNDQHSYLSSVGVDGVKVDVQNVLETLGRGLGGRVAVTQKYQQALEESIAQNFKTN
NLICCMSHNSDSIFSALKSAVARASEDFMPREPTLQTLHIASVAFNSLLLGEIFIPDWDM
FHSKHESAEFHGAARALSGGGVYVSDKPGVHDFNVLKKLVLPDGSILRARYAGRPTRDCL
FTDPVMDGKSLLKIWNLNNFTGVIGVFNCQGAGQWVWPVKETAYVPINVNIIGQLSPSDV
ESLEEIAGDDWDGETAVYAFGSCSLSRLQKHKSLEVSLSTMACEIYNISPIKIFSEAVWF
APLGLIDMFNSGGALHNVSSVADSSATTVHIRCRGPGWFGAYSATRPELCRVDEHEVEFT
HAEDGLLTFYLPLSSSQDNLRHIEIVYRAL*
>SbRS6
MTVGAGIAVQDGSLLALGAKVLREVRPNVLVTPAAGGGLTNGAFLGVRSAPAGSRSVFPV
GKLRDQRFMCTFRFKMWWMTQRMGSSGRDIPFETQFLIVEGTDGLQSTGDGTGEQPVVYT
IFLPILEGSFRAVLQGNADDELEICLESGDPDVESFEGSHLVFVGAGSDPFEVITNSVKV
VERHLQTFSHREKKKMPDMLNWFGWCTWDAFYTNVTAQGVKKGLQSFEKGGVSPRFVIID
DGWQSVAMDPVGIACLSDNSANFANRLTHIKENHKFQKNGREGHREDDPAKGLAHIVNEI
KGKHELKYVYVWHAITGYWGGVRPGVAGMEHYESKMQQPVSSPGVQKNEPCDALDSITTN
GMGLVNPEKVFSFYNELHSYLASAGIDGVKVDVQNILETLGAGHGGRVLLARKYQQALEA
SVARNFPDNGIISCMSHNTDNLYSSKRSAVIRASDDFWPRDPASHTIHIASVAYNTVFLG
EFMQPDWDMFHSVHPMAEYHAAARAVGGCAIYVSDKPGNHDFNLLKKLVLPDGSILRAKL
PGRPTRDCLFSDPARDGKSILKIWNLNEHSGVIGAFNCQGAGWCQVGKKNLIHDEQPGTV
TGVIRAQDVGYLAKVADQSWNGDVIVYSHVGGEVVYLPKNASLPVTLRSREYEVFTVVPL
KHLPNGVSFAPIGLVGMFNSGGAVREVRFSEDADVELKVRGSGTVGAYSSTRPRSVTIDS
KAVGFCYDDACGQLTFELGLSEQELYFWTVSVGY*
>SbRS7
MSAMARRLSSSCSRAVASSSSSKSIPSSLLPRRIYTLPSRPLLLAPCPPLPLPPTPSRCS
FRSLAAAKGSSATSSSVSPTQQQSRSTREEGEMTISSSVKLAGGTLSVCGRTVLSGVPDA
VVASSAAAGGAVDGVFIGADFAEPAARHVVSLGDLRGVRFMACFRFKLWWMAQRMGEKGG
DVPRETQFLLVESKGAGDGAAAAYVVFLPLVEGAFRASLQGGAGDALELCVESGDAETRA
ASFERALFVGAAESDPFAAISGAVGAAKSALRTFRVRAEKKLPGIVDYFGWCTWDAFYQD
VTQEGVEAGLRSLIAGGAPPKFVIIDDGWQSVGTDKSATDTDTDEPAGEDKPPRLSRLTG
IKENSKFQNVDDPAAGIKTVVRAAKEEYGLKYVYVWHAITGYWGGVRPGEPGTEHYRSSM
QFPKVSPGVMENEPGMKTDVLTVQGLGLVHPRAVYRFYDELHAYLAAAGVDGVKVDVQCI
LETLGAGHGGRVQLTRQYHQALDASIAKNFPENGIIACMSHNTDALYCSKQTAVVRASDD
FYPRDPVSHTIHIASVAYNSVFLGEFMLPDWDMFHSLHQAGDYHGSARAISGGPVYVSDA
PGKHNFELLKKIVLPDGSILRARLPGRPTKDCLFTDPARDGVSLLKIWNMNKFTGVLGVY
NCQGAAWSSVEKKNTFHHTGTEALTCGIKGSDVHLISEAATDPEWNGDCTVYRHADSDLA
VLPYGAALPVSLKVLEHDILTVSPIKDLAPGFRFAPIGLVDMFNSGGAVEGLTYHLLGGA
KLLDGGNGSASGSEAVGLACMEVKGCGRFGAYSSVRPRKCMLGSAQLEFSYDSSSGLVVL
QLEKMPKERVHKIVVEL*
>SbRS8
MTITASVKLAGGTLSVYGRAVLSGVPAAVASSSAVAAGAVDGVFLGADFDESASRHVVSL
GSLRDVRFMACFRSKLWWMSQRMGDKGGDVPHETQFLLVESRGAGGEDAAYVVFLPLVEG
AFRASLQGGAGDALELCVESGDAGTRAASVERALFVGAAESDPFAAIAGAVAAAKSALRT
FRVRAEKKLPRIVDYFGWCTWDAFYQDVTQEGVEAGLRSLVAGGAPPKFVIIDDGWQSVG
TDQPNSDDPASGEARQPRLPRLTGIRENSKFQSQDDPAAGIRAVVRAAKEEYGLKYVFVW
HAITGYWGGVRPGAAGMEQYVSSMQFPKISPGVAENDPGMKTDWITAQGVGLMHPRAVYR
FYDEQHAYLAAAGVDGVKLTRRYHQALDASVAKNFPENGLIACMSHNTDALYCSKQTAVV
RASDDFFPRDPASHTVHIAAVAYNSVFLGEFMLPDWDMFHSLHPAGEYHGSARVISGGPV
YVSDAPGKHDFELLKKIVLPDGSVLRARLPGRPTNLLKIWNMNKFTGVLGVYNCQGAAWS
FAEKKTVFHFHPAGAGALTCAVRGSDVHLICEAATDAEWNGDCAVYRHASGDLVVLPSGA
ALPVSLKVLQQDILTVSPVKELAPGFRFAPIGLVDMFNSGAAVEGLTYHLLDGAKLLGVG
DNDGPASATSSDATGLVCVEVRGCGRFGAYSSVRPRRCLLGSASAQLEFTYDSSSGLVVL
QLEAMHTKERVHRIVVEL*
>SbRS9
MTISSSVKLAGGTLSVCGRTVLSGVPDAVVASSAAAGGAVDGVFIGADFAEPAARHVVSL
GDLRGVRFMACFRFKLWWMAQRMGEKGGDVPRETQFLLVESKGAGDGAAAAYVVFLPLVE
GAFRASLQGGAGDALELCVESGDAETRAASFERALFVGAAESDPFAAISGAVGAAKSALR
TFRVRAEKKLPGIVDYFGWCTWDAFYQDVTQEGVEAGLRSLIAGGAPPKFVIIDDGWQSV
GTDKSATDTDTDEPAGEDKPPRLSRLTGIKENSKFQNVDDPAAGIKTVVRAAKEEYGLKY
VYVWHAITGYWGGVRPGEPGTEHYRSSMQFPKVSPGVMENEPGMKTDVLTVQGLGLVHPR
AVYRFYDELHAYLAAAGVDGVKVDVQCILETLGAGHGGRVQLTRQYHQALDASIAKNFPE
NGIIACMSHNTDALYCSKQTAVVRASDDFYPRDPVSHTIHIASVAYNSVFLGEFMLPDWD
MFHSLHQAGDYHGSARAISGGPVYVSDAPGKHNFELLKKIVLPDGSILRARLPGRPTKDC
LFTDPARDGVSLLKIWNMNKFTGVLGVYNCQGAAWSSVEKKNTFHHTGTEALTCGIKGSD
VHLISEAATDPEWNGDCTVYRHADSDLAVLPYGAALPVSLKVLEHDILTVSPIKDLAPGF
RFAPIGLVDMFNSGGAVEGLTYHLLGGAKLLDGGNGSASGSEAVGLACMEVKGCGRFGAY
SSVRPRKCMLGSAQLEFSYDSSSGLVVLQLEKMPKERVHKIVVEL*
>SbRS10
MVYVHAGTNPFDTITQAVKVVERHLQTFHHREKKKLPSFVDWFGWCTWDAFYTDVTAEGV
KQGLKSLAEGGTPPRFLIIDDGWQQIGSENKEESNNAVVQEGAQFASRLTGIKENAKFQK
KKNKKKSDDDKDGGDDQQAQAPGLKLVVEEAKRDHGVKYVYVWHAMAGYWGGVKPAAEGM
EHYESALAYPVQSPGVMGNQPDIVMDSLSVLGLGLVHPRRVLSFYDELHSYLASCGVDGV
KVDVQNIIETLGAGHGGRVALTRAYHRALEASVARNFPDNGCISCMCHNTDMLYSARQTA
VVRASDDFYPRDPASHTVHVSSVAYNTLFLGEFMQPDWDMFHSLHPAAEYHGAARAIGGC
PIYVSDKPGNHNFELLKKLVLPDGSVLRAQLPGRPTRDCLFADPARDGTSLLKIWNVNKC
TGVVGVFNCQGAGWCRVTKKTRVHDAAPGTLTGSIRADDVDAIAGLAGAGWSGEAVVYAY
RSGELVRLPGGATLPVTLKVLEYEVFHVCPVSGVAPGVSFAPIGLLDMFNSGGAVEQCEV
RGGGGGAGAVVALRVRGCGRFGAYCSRRPARCRLDAAEVDFSYDDDTGLVALHIPVPEQE
FYRWDLEIDV*
>SvRS1
MTVTPKITVGDGRLVAHGRTILTGVPENIVLTHASGAGLVDGAFVGATAGEAKSMHVFTF
GTLRELRFMCCFRFKLWWMTQRMGTSGRDVPLETQFMLLESRPGTGGGGGDDEESGETVY
LVMLPLLEGQFRAALQGNERDELEITLESGDKAVQTAQGTYMVYVHAGTNPFDTITQAVK
VVERHLQTFHHREKKKLPSFVDWFGWCTWDAFYTDVTAEGVKQGLQSLAEGGTPPRFLII
DDGWQQIGSENKEESNAVVQEGAQFASRLTGIKENAKFQKNKNDGTKNTPEEQSQTPGLK
LLVEEAKREHGVKYVYVWHAMAGYWGGVKPAAEGMEHYESALAYPVQSPGVMGNQPDIVM
DSLSVLGLGLVHPRKVLSFYDELHAYLASCGVDGVKVDVQNIIETLGAGHGGRVSLTRAY
HRALEASVARNFPDNGCISCMCHNTDMLYSARQTAVVRASDDFYPRDPASHTVHVSSVAY
NTLFLGEFMQPDWDMFHSLHPAAEYHGAARAIGGCPIYVSDKPGNHNFELLKKLVLPDGS
VLRAQLPGRPTRDCLFADPARDGTSLLKIWNVNKCTGVVGVFNCQGAGWCRVTKKTRVHD
AAPGTLTGTVRADDVDAIADLAGTGWGGEAVVYAYRSGELIRLPKGATLPVTLKVLEFEL
FHVSPVRAVAATGVSFAPIGLLDMFNSGGAVEECEAPAADEATAAAVRLRVRGCGRFGAY
CSRRPARCTLDAAEVEFTYDDDTGLVTLDIPVAEQELYRWTLEILV*
>SvRS2
MAPPNNEPKPTPKVAAVAAKPGPASSAPCLFSLKDGELTVGGGKQEAALLTGVPGNVTLT
PFAEAFDPNSSDAPPELVRQAAANARRGAFLGFTAPAATDRAPCRVGCLPGPRRFLSVFR
FKTWWSTAWAGRRGRDLQMETQWVLLEVPELADAGAGYVLVLPLVQGSFRSAIFPGDDDD
DDGVVICAESGSTAVTGTDFRRIAYVHAGDDPYKLMQEAYLAARVHLGTFRLIQEKALPA
MADRFGWCTWDAFYLTVDPAGVWQGVSELAGAGLPPRFLIIDDGWQSVNRDEDPPHKDAP
GLVLGGDQMTARLYRFDECARFRAYREGALIRRPPELFYDRSMPKAVVRKAAEIENAGKA
KKKAAQAGGAAADLSSFDSKIAELRCELDQLLAKRDAVLSKLCDDDGAAGAGDGGEVGLK
AFLKDMRRRFPALDDVYVWQALCGGWGGVRPGATALDARVVKARPSPGLAGTMDDLAVDR
IVEGGIGLVRPDHAGDLYESMHSYLAGAGVTGVKVDVVHTLEYVCEDHGGRVELAKAYYD
GLSKSIAKNFNGTGIIASMQQCNDFFFLGTRQVPMGRAGDDFWFEDPNGDPMGVYWLQGA
HMVNCAYNSLWMGQFIRPDWDMFQSDHACAAFHAASRAICGGPVYVSDSLGGHDFELLRR
LVFPDGTVPRCLHYALPTRDCLFKNPLFDQQTVLKIWNLNKFGGVIGAFNCQGAGWDPAE
HRVRGYSHCYKPVSGEVRPADVEWTQREDTSSMANASSYAVYRCQTEELLLMTPHSEPIQ
FTLQPSSFELFTFAPVTTIGGATKVRFAPIGLVNLLNCGGAIVDVEYGSGGEVRMKVKGA
GRLLVHSDVKPRRSLVDGCEAEFEWGNGGMLMVDVTWKQEKDGVSDVIFCY*
>SvRS3
MPRLLRRVNGDRRRRFRAPPPARSRSSHRPTASPRDRSRSLSSSSPSFAFRTSPSGPHAQ
ILYLIRSSPFDLSDMALTRLMSPRPPCSLPLPSPSYKNISGCCCHRGRRLLVRRAMPVAS
QHLSTATPLPPPSPQRQQMMARLEHGSLMVGGRELLARAPPNVTLRPADAEAAPGAAFLG
ARAAAPSSRHVFPVGTLASGWRWLSLFRFKIWWMVPATGAGAATVPAETQMLLLESRDEE
GSAAAEGGAVYALMLPALDGDFRVSLQGSPENELQFCLESGDPEVQTMEAVDAVFINSGD
NPFKLMKESIKLLSKIKGNFKHIGDKEIPANLDWFGWCTWDAFYKAVNPAGIEEGLKSLR
EGGVPPRFLIIDDGWQETVDEFEEVDETLREQTMFAQRLTDLKENHKFRGETCKNLGDLV
KRIKEKHGVKYVYMWHALLGYWGGVQVTSDVMKKYNPKLVYPVQSPGNVANLRDIAMDSL
EKFGVGIIDPDKIFEFYSDQHSYLSSVGVDGVKVDVQNVLETLGHGFGGRVAVTQKYQQA
LEESIAQNFKRNNLICCMSHNSDCIFSALKSAVARASEDFMPREPTLQTLHIASVSFNSI
LLGEIFIPDWDMFHSKHESAEFHGAARALSGGGVYVSDKPGVHDFSVLKKLVLPDGSILR
ARYAGRPARDCLFNDPVMDGKSLLKIWNLNNFSGVIGVFNCQGAGQWVWPVKDIDYVPTS
INITGHLSPSDLESLEEIAGDNWSGETAVYAFNSCSLSRLQKHQNLEVSLSTMACEIYTI
SPIKVFGEAVQFAPLGLINMFNSGGALDDISSTADSSATTIHVRCRGPGRFGAYSATRPE
NCRVDGQQVEFCHTEDDLLAFDLPRSSSHGDLWCIEILYRTS*
>SvRS4
MVPATGAGAATVPAETQMLLLESRDEEGSAAAEGGAVYALMLPALDGDFRVSLQGSPENE
LQFCLESGDPEVQTMEAVDAVFINSGDNPFKLMKESIKLLSKIKGNFKHIGDKEIPANLD
WFGWCTWDAFYKAVNPAGIEEGLKSLREGGVPPRFLIIDDGWQETVDEFEEVDETLREQT
MFAQRLTDLKENHKFRGETCKNLGDLVKRIKEKHGVKYVYMWHALLGYWGGVQVTSDVMK
KYNPKLVYPVQSPGNVANLRDIAMDSLEKFGVGIIDPDKIFEFYSDQHSYLSSVGVDGVK
VDVQNVLETLGHGFGGRVAVTQKYQQALEESIAQNFKRNNLICCMSHNSDCIFSALKSAV
ARASEDFMPREPTLQTLHIASVSFNSILLGEIFIPDWDMFHSKHESAEFHGAARALSGGG
VYVSDKPGVHDFSVLKKLVLPDGSILRARYAGRPARDCLFNDPVMDGKSLLKIWNLNNFS
GVIGVFNCQGAGQWVWPVKDIDYVPTSINITGHLSPSDLESLEEIAGDNWSGETAVYAFN
SCSLSRLQKHQNLEVSLSTMACEIYTISPIKVFGEAVQFAPLGLINMFNSGGALDDISST
ADSSATTIHVRCRGPGRFGAYSATRPENCRVDGQQVEFCHTEDDLLAFDLPRSSSHGDLW
CIEILYRTS*
>SvRS5
MTVGAGIAIQDGSLMALGANILREVRANVLVTPAAGGGLTNGAFLGVRSAPAGSRSIFPV
GKLRDLRFMCTFRFKMWWMTQRMGSSGRDIPFETQFLIVEGTDGSQLTGHSTEQPVVYTV
FLPILEGSFRAVLQGNADDELEICVESGDPDVESFEGTHLVFVGAGSDPFEVITSSVKAV
ERHLQTFSHREKKKMPDILNWFGWCTWDAFYTNVTAEGVEEGLQSFGKGGVSPKFVIIDD
GWQSVSMDPVGIACLADNSANFANRLTHIKENHKFQKNGREGHREDDPAKGLAHIVNEIK
GKHELKYVYVWHAITGYWGGVRPGAVGMEHYESKMQHPVSSPGVQKNEHCDALNSITTNG
MGLVNPDKVFSFYNELHSYLASAGIDGVKVDVQNILETLGAGHGGRVLLARKYQQALEAS
ITRNFPDNGIISCMSHNTDNLYSSKRSAVVRASDDFWPRDPASHTIHIASVAYNTVFLGE
FMQPDWDMFHSVHPMAEYHAAARAVGGCAIYVSDKPGSHDFNLLKKLVLPDGSILRAKLP
GRPTRDCLFSDPARDGKSILKIWNLNEHSGVVGAFNCQGAGWCRVGKKNLVHDEQPGTVT
GVIRARDVDYLAKVADQSWNGDVIVYSHIGGEVVYLPKNASLPVTLRSREYEVFTVVPVK
HLPNSASFAPIGLISMFNSGGAVREVRYGENADVELKVRGAGMVGAYSSTKPKSVAVDSK
VVDFSYDDACGLVTFELGLPEQELYLWTVSVEC*
>SvRS6
MAPNLSKATPDLLSDAAAPVDGLKAPSRFTLRGKDLAVDGHPFLLDVPANIRLTPASTMV
PAAASAVGGSFLGFDAPAAESRHVVPVGRLRGTRFMSIFRFKVWWTTHWVGDNGRDVENE
TQMMLLDRSAGGRPYVLLLPIVEGPFRACLESGKADDYVDMVVESGSSAVRAAAFRSSLY
LHAGDDPFELVREAVRVVRAHLGTFRTMDEKSPPPIVDKFGWCTWDAFYLKVHPEGVWEG
VRRLADGGCPPGMVLIDDGWQSICHDDDDPASGAEGMNRTSAGEQMPCRLIKFQENHKFR
EYKQGGMGAFVREMKAAFPTVEQVYVWHALCGYWGGLRPGTSGLPPAKVVPPRLSPGLQR
TMEDLAVDKIVNNGVGLVDPDRAHELYEGLHSHLEASGIDGVKVDVIHLLEMLCEEYGGR
VELAKAYFSGLTASVRRHFGGNGVIASMEHCNDFMLLGTEAVALGRVGDDFWCTDPSGDP
NGTFWLQGCHMVHCAYNSLWMGNFIHPDWDMFQSTHPCAAFHAASRAVSGGPIYVSDSVG
QHDFALLRRLALPDGTILRCEGYALPSRDCLFADPLHDGRTVLKIWNVNRFAGVVGAFNC
QGGGWSPEARRNKCFSECSVPLATRASPADVEWRSGKGPGVSVKGVSQFAVYLVEARRLE
LLRPDEGVDLTLAPFTYELLVVAPVRVISPERAVKFAPIGLANMLNTAGAVQAFETKKDA
NGVIAEVAVKGAGEMVSYSSARPRLCRVNGEEAEFAYKDGMVTVDVPWSGSSSKLCRVEY
VY*
>SvRS7
MTITSSVKLAGGTLSVCGRTVLSGVPAGVVASSAAAGEAVDGVFIGAYFPEPASLHVISL
GALRGPRFMACFRSKLWWMSQRMGDKGGDVPHETQFLLVESRAGEDAAAAAYVVFLPLVE
GAFRASLQGGASDDALELCVESGDAGTRAASFDRALFVGAAESDPFAAITGAVAAAKSAL
KTFRLRAEKKLPGIVDYFGWCTWDAFYQDVTQEGVEAGLRSLVAGGAPPKFVIIDDGWQS
VETDHTSPDEPAGVAKQKQPHLPRLTGIRENSKFQNADDPAAGIRTVVRAAKEEHGLKYV
FVWHAITGYWGGVRPGAAGMERYRSSMQFPEISPGVAENDPGMVTDWITAQGVGLMHPRA
VYRFYDEQHAYLAAAGVDGVKVDEQCILETLGAGHGGRALLTRQYHQALDASVAKNFPEN
GIIACMSHNTDALYCSKQTAVVRASDDFFPRDPASHTVHIAAVAYNSVFLGEFMLPDWDM
FHSLHPAGEYHGSARAISGGPVYVSDAPGKHDFDLLKKIVLPDGSVLRALLPGRPTKDCL
FTDPARDDVSLLKIWNMNKFTGVLGVYNCQGAAWSSVEKKTVSHHTGAEALTCGVKGSDV
HLISEAATDPEWWNGDCAVYRHAGGDLVVLPDGAALPVSLKVLEQDILTVSPIKDMAPGF
RFAPIGLVDMFNGGGAVEGLTYHLLDGAKLVGGDGSASSSEAVGLVCMEVRGCGRFGAYS
SVRPRKCMLGSVEMEFSYDSSSGLVTLQLQEMPREIAHKIVVEL*
>SvRS8
MSAMARRLRSSCTRAVASSAFPASPSPSSSLPRRIYTLPPRPLLLASSSSPRPLPLPPAV
PPRYSFVRTLAATKGPSPAPPSDVVSPSEQPRSKRQGEEMTIASKVKLAGGTLSVCGRTV
LSGVPDAVVASSAAAGGAVDGVFIGADFAEPAARHVISLGALRGVRFMACFRFKLWWMAQ
RMGERGGDVPLETQFLLVESRGAGADGGEGAPAYVVFLPLVEGAFRASLQGGAGDALELC
VESGDADTRAASFDRALFVGAAESDPFAAIAGAVAAAKSALKTFRVRAEKKLPGIVDYFG
WCTWDAFYQDVTQEGVEAGLRSLIAGGAPPKFVIIDDGWQSVGTDHSASDEPAGGDEPPR
LSRLTGIKENSKFQNADDPAAGIKTVVRAAKEQYGLKYVYVWHAITGYWGGVRPGAAGTE
HYRSNLQFPKVSPGVMENEPGMKTDVLTLQGLGLVHPRAVYRFYDELHAYLADAGVDGVK
VDVQCVLETLGAGHGGRVQLTRQYHQALDASIAKNFPENGIIACMSHNTDALYCSKQTAV
VRASDDFYPRDPVSHTIHIASVAYNSVFLGEFMLPDWDMFHSLHRAGDYHGSARAISGGP
VYVSDAPGKHNFELLKKIVLPDGSILRARLPGRPTKDCLFTDPARDGISLLKIWNMNKFT
GVLGVYNCQGAAWSSVEKKNIFHQTGTEALTCSVKGSDVHHISEASTDPEWNGDCAVYRH
ANGDLVVLPNGTALPISLKVLEHDILTVSPIKDLALGFRFAPIGLVDMFNSGGAVEGLTY
HLLDGAKLVDGNGSTSGSEAVGLVCMEVRGCGRFGAYSSVRPRKCMMGSSELEFSYDSSS
GLLTLQLEDMPKERVHKIVVEL*
>SvRS9
MTVTPLITVSDGRLAVRGRTVLTGVPDNVSAAHAAGAGLVEGAFVGAHAGEAKSHHVFTL
GTLRGCRFLCLFRFKLWWMTQRMGASGRDVPLETQFMLVEVPPASGDGDDDAAGGDGSEP
VYLVVLPLLEGQFRAALQGNDRDELQFCIESGDKAVRTDQGAHAVYLHAGDDPFDTVAAA
VKAVEKHLNTFHHREKKKLPSFLDWFGWCTWDAFYTDVTADGVKRGLQSLSEGGAPPRFL
IIDDGWQQIASEDKPDPGVTVQEGAQFASRLTGIKENTKFQAKSNDDSGDGEPAAASGGL
KQLVREAKDANGVKQVYVWHAMAGYWGGVAPSPGTGMERYEPSLAYPVQSPGVTANQPDI
VMDSLSVLGLGLVHPRRVRDFYGELHSYLASCGVDGVKVDVQNIIETVGAGHGGRVAITR
AYHRALEASVSRSFPDNGCISCMCHNTDMLYSSRQTAVVRASDDFYPRDPASHTVHVASV
AYNSVFLGEFMQPDWDMFHSLHPAAEYHGAARAVGGGAIYVSDKPGNHNFGVLRKLVLPD
GSVLRARLPGRPTRDCLFSDPARDGASILKVWNVNACGGVVGAFNCQGAGWCRVTKRTRV
HDAAPGTLTGAVRAADVDAIARVAGNGGEGGDGSEWDGEAAVYAHRARELVRLPRGAALP
VTLGPLEYEVFHVCPLRRAAPGGAAFAPVGLLDMFNAGGAVEECAVKADDAAGTGATAVA
TMRVRGCGRFGAYCSRRPARCVLDAAEVEFGYDADTGLVTVDLPVPEEEMYRWTLEIVV*
>AtRS1
MTVGAGISVTDSDLVVLGHRVLHGVPENVLVTPASGNALIDGAFIGVTSDQTGSHRVFSL
GKLEDLRFMCVFRFKLWWMTQRMGTNGKEIPCETQFLIVEANQGSDLGGRDQSSSYVVFL
PILEGDFRAVLQGNEANELEICLESGDPTVDQFEGSHLVFVAAGSDPFDVITKAVKAVEQ
HLQTFSHRERKKMPDMLNWFGWCTWDAFYTNVTAKDVKQGLESLKAGGVTPKFVIIDDGW
QSVGMDETSVEFNADNAANFANRLTHIKENHKFQKDGKEGHRVDDPSLSLGHVITDIKSN
NSLKYVYVWHAITGYWGGVKPGVSGMEHYESKVAYPVSSPGVMSSENCGCLESITKNGLG
LVNPEKVFSFYNDLHSYLASVGVDGVKVDVQNILETLGAGHGGRVKLAKKYHQALEASIS
RNFPDNGIISCMSHNTDGLYSAKKTAVIRASDDFWPRDPASHTIHIASVAYNTLFLGEFM
QPDWDMFHSLHPMAEYHAAARAVGGCAIYVSDKPGQHDFNLLRKLVLRDGSILRAKLPGR
PTSDCFFSDPVRDNKSLLKIWNLNEFTGVIGVFNCQGAGWCKNEKRYLIHDQEPGTISGC
VRTNDVHYLHKVAAFEWTGDSIVYSHLRGELVYLPKDTSLPVTLMPREYEVFTVVPVKEF
SDGSKFAPVGLMEMFNSGGAIVSLRYDDEGTKFVVRMKLRGSGLVGVYSSVRRPRSVTVD
SDDVEYRYEPESGLVTFTLGVPEKELYLWDVVIQ*
>AtRS2
MTITSNISVQNDNLVVQGKTILTKIPDNIILTPVTGNGFVSGSFIGATFEQSKSLHVFPI
GVLEGLRFMCCFRFKLWWMTQRMGSCGKDIPLETQFMLLESKDEVEGNGDDAPTVYTVFL
PLLEGQFRAVLQGNEKNEIEICFESGDKAVETSQGTHLVYVHAGTNPFEVIRQSVKAVER
HMQTFHHREKKKLPSFLDWFGWCTWDAFYTDVTAEGVDEGLKSLSEGGTPPKFLIIDDGW
QQIENKEKDENCVVQEGAQFATRLVGIKENAKFQKSDQKDTQVSGLKSVVDNAKQRHNVK
QVYAWHALAGYWGGVKPAASGMEHYDSALAYPVQSPGVLGNQPDIVMDSLAVHGLGLVNP
KKVFNFYNELHSYLASCGIDGVKVDVQNIIETLGAGLGGRVSLTRSYQQALEASIARNFT
DNGCISCMCHNTDGLYSAKQTAIVRASDDFYPRDPASHTIHIASVAYNSLFLGEFMQPDW
DMFHSLHPTAEYHAAARAVGGCAIYVSDKPGNHNFDLLRKLVLPDGSVLRAKLPGRPTRD
CLFADPARDGISLLKIWNMNKFTGIVGVFNCQGAGWCKETKKNQIHDTSPGTLTGSIRAD
DADLISQVAGEDWSGDSIVYAYRSGEVVRLPKGASIPLTLKVLEYELFHISPLKEITENI
SFAPIGLVDMFNSSGAIESIDINHVTDKNPEFFDGEISSASPALSDNRSPTALVSVSVRG
CGRFGAYSSQRPLKCAVESTETDFTYDAEVGLVTLNLPVTREEMFRWHVEILV*
>AtRS3
METRRIFRYNYFYPFSLYIYRKQKKAFSSPTILCFHFLCFSNFLCSLMAPLHESLSSIND
VIESKPLFVPITKPILQPNSFNLSEGSLCAKDSTPILFDVPQNVTFTPFSSHSISTDAPL
PILLRVQANAHKGGFLGFTKESPSDRLTNSLGRFEDREFLSLFRFKMWWSTAWIGKSGSD
LQAETQWVMLKIPEIDSYVAIIPTIEGAFRASLTPGEKGNVLICAESGSTKVKESSFKSI
AYIHICDNPYNLMKEAFSALRVHMNTFKLLEEKKLPKIVDKFGWCTWDACYLTVDPATIW
TGVKEFEDGGVCPKFVIIDDGWQSINFDGDELDKDAENLVLGGEQMTARLTSFKECKKFR
NYKGGSFITSDASHFNPLKPKMLIYKATERIQAIILRRKLVKESGEQDLTELDEKIKILS
EELNAMFDEVEKEESLGSDDVSGSGMAAFTKDLRLRFKSLDDIYVWHALCGAWNGVRPET
MMDLKAKVAPFELSPSLGATMADLAVDKVVEAGIGLVHPSKAHEFYDSMHSYLASVGVTG
AKIDVFQTLESLAEEHGGRVELAKAYYDGLTESMIKNFNGTDVIASMQQCNEFFFLATKQ
ISIGRVGDDFWWQDPYGDPQGVYWLQGVHMIHCSYNSIWMGQMIQPDWDMFQSDHVCAEY
HAASRAICGGPVYLSDHLGKASHNFDLIKKLAFFDGTIPRCVHYALPTRDSLFKNPLFDK
ESILKIFNFNKFGGVIGTFNCQGAGWSPEEHRFKGYKECYTTVSGTVHVSDIEWDQNPEA
AGSQVTYTGDYLVYKQQSEEILFMNSKSEAMKITLEPSAFDLLSFVPVTELVSSGVRFAP
LGLINMFNCVGTVQDMKVTGDNSIRVDVKGEGRFMAYSSSAPVKCYLNDKEAEFKWEEET
GKLSFFVPWVEESGGISHLSFTF*
>AtRS4
MASQSCYNGIHRIKRVHPLIHSLTFHRFSSSSLPFKSHIPSSQQQLRIRSSSSLSDLGNR
RHCSSTRGFQFWSYKRSEAASPFKTRYRENEEEEDMTIKPAVRISDGNLIIKNRTILTGV
PDNVITTSASEAGPVEGVFVGAVFNKEESKHIVPIGTLRNSRFMSCFRFKLWWMAQRMGE
MGRDIPYETQFLLVESNDGSHLESDGANGVECNQKVYTVFLPLIEGSFRSCLQGNVNDEV
ELCLESGDVDTKRSSFTHSLYIHAGTDPFQTITDAIRTVKLHLNSFRQRHEKKLPGIVDY
FGWCTWDAFYQEVTQEGVEAGLKSLAAGGTPPKFVIIDDGWQSVERDATVEAGDEKKESP
IFRLTGIKENEKFKKKDDPNVGIKNIVKIAKEKHGLKYVYVWHAITGYWGGVRPGEEYGS
VMKYPNMSKGVVENDPTWKTDVMTLQGLGLVSPKKVYKFYNELHSYLADAGVDGVKVDVQ
CVLETLGGGLGGRVELTRQFHQALDSSVAKNFPDNGCIACMSHNTDALYCSKQAAVIRAS
DDFYPRDPVSHTIHIASVAYNSVFLGEFMQPDWDMFHSVHPAAEYHASARAISGGPLYVS
DSPGKHNFELLRKLVLPDGSILRARLPGRPTRDCLFADPARDGVSLLKIWNMNKYTGVLG
VYNCQGAAWSSTERKNIFHQTKTDSLTGSIRGRDVHSISEASTDPTTWNGDCAVYSQSRG
ELIVMPYNVSLPVSLKIREHEIFTVSPISHLVDGVSFAPIGLVNMYNSGGAIEGLRYEAE
KMKVVMEVKGCGKFGSYSSVKPKRCVVESNEIAFEYDSSSGLVTFELDKMPIENKRFHLI
QVEL*
>AtRS5
MASPCLTKSDSGINGVDFTEKFRLEDSTLLANGQVVLTDVPVNVTLTSSPYLVDKDGVPL
DVSAGSFIGFNLDGEPKSHHVASIGKLKNIRFMSIFRFKVWWTTHWVGSNGRDIENETQI
IILDQSGSDSGPGSGSGRPYVLLLPLLEGSFRSSFQSGEDDDVAVCVESGSTEVTGSEFR
QIVYVHAGDDPFKLVKDAMKVIRVHMNTFKLLEEKSPPGIVDKFGWCTWDAFYLTVNPDG
VHKGVKCLVDGGCPPGLVLIDDGWQSIGHDSDGIDVEGMNITVAGEQMPCRLLKFEENHK
FKDYVSPKDQNDVGMKAFVRDLKDEFSTVDYIYVWHALCGYWGGLRPEAPALPPSTIIRP
ELSPGLKLTMEDLAVDKIIETGIGFASPDLAKEFYEGLHSHLQNAGIDGVKVDVIHILEM
LCQKYGGRVDLAKAYFKALTSSVNKHFNGNGVIASMEHCNDFMFLGTEAISLGRVGDDFW
CTDPSGDPNGTFWLQGCHMVHCAYNSLWMGNFIQPDWDMFQSTHPCAEFHAASRAISGGP
IYISDCVGKHDFDLLKRLVLPNGSILRCEYYALPTRDRLFEDPLHDGKTMLKIWNLNKYT
GVIGAFNCQGGGWCRETRRNQCFSECVNTLTATTSPKDVEWNSGSSPISIANVEEFALFL
SQSKKLLLSGLNDDLELTLEPFKFELITVSPVVTIEGNSVRFAPIGLVNMLNTSGAIRSL
VYNDESVEVGVFGAGEFRVYASKKPVSCLIDGEVVEFGYEDSMVMVQVPWSGPDGLSSIQ
YLF*
>CsRS1
MSSLLHHLRFSSPLFPFFHSSLLLRSSFFSPLPSSSSSSSSFSSSCSSTADFSRELLPVA
SPVLRKRLQDNNNNNMTVGAGITISDANLTVLGNRVLSDVHNNITLTAAPGGGVMNGAFI
GVQSDQIGSRRVFPIGKLIGLRFLCAFRFKLWWMTQRMGCSGQEIPFETQFLVVETRDGS
NIAGNGEEGDAVYTVFLPILEGDFRAVLQGNDNNELEICLESGDPSVDGFEGSHLVFVGA
GSDPFETITYAVKSVEKHLQTFAHRERKKMPDILNWFGWCTWDAFYTDVTSDGVKKGLES
FENGGIPPKFVIIDDGWQSVAKDAASTDCKADNTANFANRLTHIKENYKFQKDGKEGERI
ENPALGLQHIVSYMKEKHATKYVYVWHAITGYWGGVSSGVKEMEQYESKIAYPVASPGVE
SNEPCDALNSISKTGLGLVNPEKVFNFYNEQHSYLASAGVDGVKVDVQNILETLGAGHGG
RVKLARKYHQALEASISRNFQDNGIISCMSHNTDGLYSSKRNAVIRASDDFWPRDPASHT
IHIASVAYNSLFLGEFMQPDWDMFHSLHPMAEYHGAARAVGGCAIYVSDKPGQHDFNLLK
KLVLHDGSILRAKLPGRPTKDCLFADPARDGKSLLKIWNMNDLSGVVGVFNCQGAGWCKV
GKKNLIHDENPDTITGVIRAKDVSYLWKIAGESWTGDAVIFSHLAGEVVYLPQDASMPIT
LKSREFDVFTVVPVKELANDIKFAPIGLMKMFNSGGAVKEMNHQPGSSNVSLKVRGSGPF
GAYSSSKPKRVAVDSEEVEFIYDEGGLITIDLKVPEKELYLWDIRIEL*
>CsRS2
MAPSSLTKTAISTIPTFLDTTPSLNNLSITLKASEFLANGYPFLTHVPPNIISTPSPFKT
NNSLLGCFIGFDATEPKSSHLVPIGNLKGIRFSSLFRFKVWWTTHWVGTCGRDIQHETQM
MILDTNHHGRPYVLLLPILEGAFRCSLRSGDENDDSVAMWVESGSTTVHASSFRSCLYMQ
VGDDPYSLLKEAMKVVKLHLGTFKLLHEKTPPPIVDKFGWCTWDAFYLKVNPQGIKIGVK
CLVDGGCPPGMILIDDGWQSIAHDADSFTDHHQEAMDLTAAGEQMPCRLIKFEENYKFRD
YGSDGKGVGVGLGAFVRDLKEEFRTIENVYVWHALCGYWGGIRPNVPRMPLSRVVIPKLS
QGLEKTMEDLAVDKIVNNGIGLVPPELAHEMYDGLHSHLQSAGIDGVKVDVIHLLEMISE
EFGGRIELAKAYYKALTASIKKHLQGNGAIASMEHCNDFMYLGTEAIALGRVGDDFWTVD
PSGDPYWLQGCHMVHCAYNSLWMGNIIHPDWDMFQSTHPCAEFHAASRAISGGPIYVSDS
VGKHNFNLLKRLVLPDGSILRCQHYALPTRDCLFEDPLHDGKTMLKIWNLNKFTGTLGLF
NCQGGGWCPKTRKNRRTSEYARTLTCVAGPKDIEWNNGKNPISLKGVNLFAIYMIRDKKL
KLLKTSENLEFTIAPLEYELLVVSPATVLSKPNMEFAPIGLVNMLNCGGAIESLEIDENE
GLVKVGVRGCGEMRVFASNEPINCKMEGEDVEFEYDDDDKMVKLQIPWPSSSKLSIIEYQ
F*
>CsRS3
MTIKPAVRISDGKLIVKDRTILTGVPDNVIATSGSSSGPVEGVFLGAVFEEEQSRQVVSL
GTLRDVRFMACFRFKLWWMAQKMGDKGKEIPLETQFLLLETKDGSHLESDDGNEENQIIY
TVFLPLIEGSFRACLQGNGQDELELCLESGDVDTKASSFTHSLFIHAGTDPFDAISDAMK
AVKLHLNTFRLRHEKKFPAIVDYFGWCTWDAFYHEVTQDGVEAGLESLTAGGVPPKFVII
DDGWQSVGGDPQEEKEEGDEKQPKQPPLLRLTAIRENSKFQKKEDPTEGIKNIVNIAKNK
YGLKYVYVWHAITGYWGGVRTGVKDMEEYGSSMQYPKVSKGVFENEPIWKNDALALQGLG
LMNPKNVYKFYNELHSYLASAGIDGVKVDAQSILETLGAGLGGRVELTRQYHQALDASVA
RNFPDNGIIACMSHHTDAVYCAKQTAVVRASDDFYPRDPVSHTIHIAAVAYNTVFLGEIM
VPDWDMFHSLHSAAEYHASARAISGGPVYVSDAPGKHNFELLRKLVLPDGSVLRATLPGR
PTRDCLFSDPARDGVSLLKIWNLNKFTGVIGIYNCQGAAWNSQERKNTFHDTNSDAITGY
VKGRDVHAISKVAADPDWNGDCAFYRHLSGDLVTLPYNSALPVSLKVLEFDIFTISPIKV
LAPGFSFAPIGLIDMYNSGGAIEGLKYEVKGGAKLVEVDGASEGIETASERVENRSSELV
AIVHLEVKGCGRFGAYSSAKPRQCIVDSSVVEFGYDSESGLLTLGIDKLPEGDLKYHDVK
IEL*
>CsRS4
MAPSFKNGGSNVVSFDGLNDMSSPFAIDGSDFTVNGHSFLSDVPENIVASPSPYTSIDKS
PVSVGCFVGFDASEPDSRHVVSIGKLKDIRFMSIFRFKVWWTTHWVGRNGGDLESETQIV
ILEKSDSGRPYVLLLPIVEGPFRTSIQPGDDDFVDVCVESGSSKVVDASFRSMLYLHAGD
DPFALVKEAMKIVRTHLGTFRLLEEKTPPGIVDKFGWCTWDAFYLTVHPQGVIEGVRHLV
DGGCPPGLVLIDDGWQSIGHDSDPITKEGMNQTVAGEQMPCRLLKFQENYKFRDYVNPKA
TGPRAGQKGMKAFIDELKGEFKTVEHVYVWHALCGYWGGLRPQVPGLPEARVIQPVLSPG
LQMTMEDLAVDKIVLHKVGLVPPEKAEEMYEGLHAHLEKVGIDGVKIDVIHLLEMLCEDY
GGRVDLAKAYYKAMTKSINKHFKGNGVIASMEHCNDFMFLGTEAISLGRVGDDFWCTDPS
GDPNGTFWLQGCHMVHCAYNSLWMGNFIHPDWDMFQSTHPCAAFHAASRAISGGPIYVSD
SVGKHNFDLLKKLVLPDGSILRSEYYALPTRDCLFEDPLHNGETMLKIWNLNKFTGVIGA
FNCQGGGWCRETRRNQCFSQYSKRVTSKTNPKDIEWHSGENPISIEGVKTFALYLYQAKK
LILSKPSQDLDIALDPFEFELITVSPVTKLIQTSLHFAPIGLVNMLNTSGAIQSVDYDDD
LSSVEIGVKGCGEMRVFASKKPRACRIDGEDVGFKYDQDQMVVVQVPWPIDSSSGGISVI
EYLF*
>CsRS5
MTVTPKITVNDGNLVVHGKTILTGVPDNIVLTPGSGLGLVAGAFIGATASNSKSLHVFPV
GVLEGTRFLCCFRFKLWWMTQRMGTSGRDIPFETQFLLMESQGNDGEDPDNSSTIYTVFL
PLLEGQFRAALQGNEKNEMEICLESGDNTVETNQGLSLVYMHAGTNPFEVITQAVKAVEK
HTQTFLHREKKKLPSFLDWFGWCTWDAFYTDVTAEGVVEGLQSLSDGGAPPKFLIIDDGW
QQIEAKPKDADCVVQEGAQFASRLSGIKENHKFQKNGNNYDQVPGLKVVVDDAKKQHKVK
FVYAWHALAGYWGGVKPASPGMEHYDSALAYPVQSPGMLGNQPDIVVDSLAVHGIGLVHP
KKVFNFYNELHSYLASCGIDGVKVDVQNIIETLGAGHGGRVTLTRSYHQALEASIARNFS
DNGCIACMCHNTDSLYSAKQTAVVRASDDYYPRDPASHTIHISSVAYNSLFLGEFMQPDW
DMFHSLHPTAEYHGAARAIGGCAIYVSDKPGNHNFDLLKKLVLPDGSVLRAQLPGRPTRD
SLFNDPARDGTSLLKIWNMNKCSGVVGVFNCQGAGWCRITKKTRIHDESPGTLTTSVRAA
DVDAISQVAGADWKGDTIVYAYRSGDLTRLPKGASVPVTLKVLEYDLFHISPLKDITSNI
SFAPIGLVDMFNIGGAVEQVDIQVVEPIPEFDGEVASELTCSLPDDRPPTATITMKARGC
GRFGLYSSQRPLKCSVDKVGTDFVYDDVTGLVTFEIPIPTEEMYRWNIEIEV*
>CsRS6
MYKAYTLKNFPIQLLGSTDFFRVRQNFNFQLHFLPFAFPRFVSRPKFGAKFTGFSSFSSK
MTITTLPSIKDGRLIVGDKVVLTAVPGNVIVSPVSHRSAFIGATSSTSSSRHLFSVGVLE
RHEFLCLYRFKMWWMIPRLGKLGSEVPVETQMLLLKVAEESALTDESSTDSENERSLYVL
ILPVLDGVFRATLQGTSENELQLCVESGDVNLKTSEAMEAVFINSGDNPFEVITDSMKVL
EKVKGTFSRIDNKKTPSHLDLFGWCTWDAFYHDVNPQGIKEGLQRFATRLADIKENKKFR
GSGSDDSLQELVHSIKERYGLKYVYVWHALAGYWGGVLPSSESMKKYNPKIEYPIQSPGN
VGNLRDIVVDVLEKYGLGVINPEKIYEFYNDLHGYLASIGVDGVKVDVQNIMETLGTGYG
GRVTITRQYQEALEQSVVRNFKETNLICCMSHNSDSIYSSKKSAVARVSEDFMPREPTFQ
TLHIAAVSFNSLLLGEIVVPDWDMFQSKHETAEFHGAARALGGCAVYVSDKPGNHDFKIL
RKLVLPDGSVLRARHAGRPTRDCLFRDTVMDGKSVLKIWNLNKLTGIIGVFNCQGAGHWP
LMKVAKSEETSTCTKLSLTGSVCPNDVEFLEDVAGENWDGDSAVYAFNSGSLSKLKRKES
LQVGLRTLECEIYTISPIRVFSNDIHFAPIGLLEMYNSGGAIETLSHSMDDLSQCTVKMT
GRFCGRFGAYSSTQPRRCIVDMNEVEFTYESGSGLLTVKLEDGSISREIELVY*
>CsRS7
MAPPNDPAALNASVLKSDGLENLIDFSDGKISVKGVPVLSEVPTNVFFSPFSSISQSSDA
PLPLLQRVHSLSYKGGFLGFDQTQPSDRLTNSLGKFKGREFVSVFRFKTWWSTMWVGNSG
SDLQMETQWVMLNIPEIKSYVVIIPIIEGSFRSAMHPGTDGQVLICAESGSTHVKTSSFD
AIAYVHVSDNPYRLMKEAYAAVRVHLNTFRLLEEKPVTHLVDKFGWCTWDAFYLTVDPVG
IWNGVSDFVEGGISPRFLIIDDGWQSINLDGEDPTRDAKNLVLGGTQMTARLYRFDECEK
FRKYKGGSLTGPNAPSFDPKKPKLLIAKAIEIEHAEKERDKAIGSGVTNVSKFETKIQKL
KEELHGIFGKEEEEESSAINKGCTSCSCKADNSGMKAFTRDLRTKFKGLDDIFVWHALAG
AWGGVRPGATHLNSKIVPCKLSPGLDGTMTDLAVVKIIEGSIGLVHPDQADDFFDSMHSY
LSKVGITGVKVDVMHTLEYVSEEYGGRVDLAKAYYKGLTNSLLKNFKGTGLFSSMQQCND
FFYLGTKQNSIGRVGDDFWFQDPNGDPMGVYWLQGVHMIHCAYNSMWMGQIIQPDWDMFQ
SDHLCAKFHAGSRAICGGPVYVSDSVGGHNFDLIKQLVYPDGTIPRCQHFALPTRDCLFK
NPLFDNKTVLKIWNLNKYGGVIGTFNCQGAGWDPKEQRIKGHPECYKPMSTTVHVNDIEW
DQKPEAAPMGNFVEYIVYLNQAEQILHTTPKSEPLKATIQPSTFELFNFIPLRKLGSNIK
FAPIGLTNMFNCSGTIQHLKYNENGVELKVKGGGNFLAYSSGSPKKCVSNGIEVEFEWKS
DGKLSFDLHWIEEAGGVSNLDIFF*
>GmRS1
MAPPNNPVNSTLGFKSLEKVFDLCDGKFTVRGVPLLSQVPNNVTFSSFSSICEPRDAPPS
ILQRVIAVSHKGGFFGFSQVSPSDRLTNSLGSFSGRNFLSIFRFKTWWSTQWVGNSGSDL
QMETQWVLIEIPEIKSYVVIIPIIEKSFRSALHPGSDGHVMICAESGSTQVKASSFGAIA
YVHVSENPYNVMKEAYSVLRVHLDSFRLLEEKTVPKIADKFGWCTWDAFYLTVNPVGVWH
GLKDFAEGGVAPRFVIIDDGWQSVNFDGDDPNVDAKNLVLGGEQMTARLHRFEECDKFGS
YQKGLLLGPNAPSFNPKTVKELIAKGIEVERLGKLRDEAVSSGVSDLSLTEIESRIVKVK
KEIDDLFGGEGKENKELCGGCCCKANECGGIKAFIRDLRTEFKGLDDVYVWHALCGSWGG
VRPGATHLNSKITPCKLSPGLDGTMQDLAVVKIVEGSIGLVHPDQANDLYDSMHSYLAQS
GVTGVKIDVFHSLEYVCEEYGGRVELAKAYYDGLTNSIVKNFNGSGIIASMQQCNDFFFL
GTKQIPMGRVGDDFWFQDPNGDPMGVFWLQGVHMIHCAYNSLWMGQMIQPDWDMFQSDHV
CAKFHAGSRAICGGPVYVSDSVGSHDFDLIKMLVFPDGTVPKCIHFALPTRDCLFKNPLF
DQKTVLKIWNFNKYGGVIGAFNCQGAGWDPKMKKIKGFSECYRPISCTVHVTEVEWDQKK
EAVHMGKAEEYVVYLNQAEELHFMTPKSEPLQFTIQPSTFEIYNFVPVEKLGGSIKFAPI
GLTNMFNSGGTIQELECVEKGAKVKVKGDGRFLAYSSESPKKFQLNGSDVAFEWLPDGKL
TLNLAWIEENGGVSDLAIFF*
>GmRS2
MFVNAKLLLKDGTLSVNGKDALKGVPENVVVTPFTGSSAFIGATCADASSRLVFKLGVIQ
DVRLLCLYRFKIWWMIPRVGNSGRDIPIETQMLLMEAREGNSQSSKEHNSYFIFLPVLDG
EFRSSLQGNSSNELELCVESGDPEVVTSQFLNAVFMNYGGHPFDLVKESMKVLSEHTGTF
SLRETKQMPGMLDCFGWCTWDAFYHSVNPQGIKDGLGSLSEGGTPAKFLIIDDGWQDTVN
EFQKDGEPFIEGSQFGGRLISIKENSKFRAVGDVTESGAPVSLKDFVSEIKSSFGLKYVY
VWHALLGYWGGLDPNASGTKKYDPKLRYPVQSPGNLANTRDLSIDAMEKYGIGVMDPAKI
SEFYDDLHSYLVSQNIDGVKVDVQNILETISSGLGGRVLLTRRFQQELEKSISTNFQDNS
IICCMAHNTDSTYHSKQSAITRASDDYYPKNPTTQSLHIAAIAFNSIFFGEIVVPDWDMF
YSLHDAAEFHAVARAVGGCGVYVSDKPGQHDFNVLKKLVLPDGSVLRARYPGRPSRDCLF
IDPVMDKKSLLKIWNLNKCGGVVGIFNCQGTGSWPGLESNAEEDITFELSGKVSPSDIEY
FEEVSTGPWTQDCAVFRFNTGSLTRLSKEESFDITLKVLQCEVFTVSPIMVYNQTIQFAP
IGLTNMYNSGGAVEAVDSSDSSGSKIHITGRGGGDFGAYSNLKPKSCYVNSEDLEFQFRE
EDNFFGVTIRAKTSSWEITICY*
>GmRS3
MGPSSKKASPKSGVTKHMKGFSLCNSTLKVNGQVILSQVPKNVTLTPCTYDTHTTGCFLG
FHATSPKSRHVAPLGQLKNISFTSIFRFKVWWTTLWTGSNGRDLETETQFLMLQSHPYVL
FLPILQPPFRASLQPHSDDNVAVCVESGSSHVTASSFDTVVYLHAGDNPFTLVKEAMRVV
RAHLGSFKLLEEKTVPGMVDKFGWCTWDAFYLTVHPEGVREGVKGLVDGGCPPGFVLIDD
GWQCISHDSDPEKEGMNQTVAGEQMPCRLISYEENYKFRSYKEGKGLKGFVRELKEEFGS
VEYVYVWHALCGYWGGVRPGVAGMAEAAVEKPKLTEGLKGTMEDLAVDKIVNNGVGVVPP
ELVGEMYERLHAHLESAGIDGVKVDVIHLLEMVCEKYGGRVDMAKAYYKALTASVRKHFK
GNGVIASMEHCNDFMLLGTEAISLGRVGDDFWCTDPYGDPNGTFWLQGCHMVHCAYNSLW
MGNFIHPDWDMFQSTHPCAAFHAASRAISGGPIYISDTVGNHNFELLKTLALPDGSILRC
EHYALPTRDCLFADPLHDGKTMLKIWNLNKYTGVLGVFNCQGGGWFREIRSNKCAAEFSH
RVSTKTNIKDIEWDSGKNPISIEGVQLFASYFSQAKKLILSAPSDDSEEISLEPFNFELI
TVSPVTVLPGKSVKFAPIGLVNMLNTGGAVQSLAFDEGQNLVEVGLRGTGEMRVYASEKP
RTCRIDGKEVDFEYEGSMVNIQVPWPGSSKLSTVQYVF*
>GmRS4
MPLSHSPSPSMAPSLTAKQEAALLNANPHLSIKLQSSTFFANNHPILTQVPPNITTTTPP
PHDASTTPAGCFVGFSADEARSRHVISLGKLRGIRFTSIFRFKLWWSTHWSGSNGRDVEN
ETQMMILQNDAVEGRPYVLLLPLLEGPFRASLQPGLHDDVDICMESGSARVTKSRFRTSV
YMHVHDDPFTLIDEALKVIRVYLGTFRLMEEKTVPGIIDKFGWCTWDAFYLNVHPEGVRE
GIKGLVEGGCPPGLVLIDDGWQTFCRDDETVSDGGSLNCSVPGEQMLNRLIKFEENGKFK
EYKCGREGNKGMGAFVRELKEEFSGLEYVYVWHAFCGYWGGVRPKVPGMPEATVVPTKLS
PGAEMTMTDQAVVKIMEIGVGLVPPHRAHELYEGLHSHLESVGIDGVKIDVTHILEMLSE
EYGGRVELAKAYYKALTASVRKHFKGNGVISSMQQCNDFMFLGTETISLGRVGDDFWCTD
PAGDPNGTYWLQGCHMVHCAYNSLWMGNFIHPDWDMFQSDHACAEFHAASRAISGGPIYV
SDSVGKHNFKLLKKLVLPDGSILRCQHYALPTRDCLFVDPLHDGKTMLKIWNLNKCSGVL
GLFNCQGGGWCPVTRRNKSSSDYSHSVTCFASPQDIEWGKGKHPVCIKGVDVFAVYMFKD
DKLKLLKYTESVEVSLEPFSCELLTVSPVVILPRKSIQFAPIGLVNMLNSGGSIMSLEFD
QQENLARIGVRGHGEMRVFASEKPESVKIDGESVEFDYVDRTVRLQVSWPCSSRLSVVEY
LF*
>GmRS5
MSGLKHLIDRAKQHHNVKYVNITLSFLIGIKENTKFQKKLQNNEQMSGLKHLVDGAKQHH
NVKYAGYWGGVKPATISMEHYDIALAEPVQSPGVLGNQPDIVMDSLAIHGLGLLHPKKVF
NFYYELHAYLASCGTCAKRTAIVRAFDDFYPRDPTSHTIHISSVAYNSLFLGEFMQPDWD
ILHPAEDYDVVARAIGGCPIYVSDKPGNDNFDLLVTVIQILMLMLQRICLL*
>GmRS6
MMITAAPTVNDECLTVRGRAVLTHVPGNIVVSPVGTESAFLGATSSISSSRHVFVLGILQ
GYKLLSLFRVKIWWMIPRIGRSASDVPMETQFLLLEAREESALEDELSSDSEEPTTENSC
YILFLPVLDGQFRATLQGTQSNELQFCIESGDAHVQTSQSLEAVFVNSGDNPFELIRDSI
KMLEKHKGTFCRLENKRIPAHLDWFGWCTWDAFYTEVSPNGIREGLQSFSNGGCSPKFII
IDDGWQETLNTFHKEGEPVIEGTQFATRLIDIKENKKFTDAGSYNSCDNLHNFVDSIKQN
MNVKYVYMWHALAGYWGGLLPSSDTMKKYNPKIVYPIQSPGTTGNLRDIAMDSLEKYGVG
VIDPEKLYDFYNDYHSYLASCGVDGVKVDVQNLIETLGSGYGGRVSLSKRYQEALEQSVT
RNFKDNNLICCMCHNSDSIYSSKNSAAVRASEDFMPREPTLQTLHIASVAFNSLLLGEIF
VPDWDMFHSKHETAEFHAAARAVGGCAVYVSDKPGNHDFKILEKLVLADGSVLRARYAGR
PTRDCLFEDPVMDGKSLLKIWNLNVLTGVVGVFNCQGAGCWPLKSLEAAPLRITISGKVR
PLDVEFLEEVAGENWNGDCIVYAFNAGLLSKISCRGKLEVSLETLHCEIYTVSPIRVFGH
DVLFAPIGLLDMYNSGGAVEALDCTMDVAQCIIKIKGRGCGRFGAYSNVRPKLCVVDMKE
EEFFYNREDGLLTITLAGEGNSKDIEFVY*
>GmRS7
MTVTPKISVNDGKLVVHGKTILTGVPDNVVLTPGSGRGLVTGAFVGATASHSKSLHVFPM
GVLEGLRFMCCFRFKLWWMTQRMGTCGRDVPLETQFMLIESKESETDGENSPIIYTVLLP
LLEGQFRAVLQGNDKNEIEICLESGDNAVETDQGLHMVYMHAGTNPFEVINQAVKAVEKH
MQTFLHREKKRLPSCLDWFGWCTWDAFYTDVTAEGVEEGLKSLSQGGTPPRFLIIDDGWQ
QIENKAKDATECLVQEGAQFATRLTGIKENTKFQKKLQNNEQMSGLKHLVHGAKQHHNVK
NVYVWHALAGYWGGVKPAATGMEHYDTALAYPVQSPGVLGNQPDIVMDSLAVHGLGLVHP
KKVFNFYNELHAYLASCGVDGVKVDVQNIIETLGAGHGGRVSLTRSYHHALEASIASNFT
DNGCIACMCHNTDGLYSAKQTAIVRASDDFYPRDPASHTIHISSVAYNSLFLGEFMQPDW
DMFHSLHPAADYHAAARAIGGCPIYVSDKPGNHNFDLLKKLVLPDGSVLRAQLPGRPTRD
SLFVDPARDRTSLLKIWNLNKCSGVVGVFNCQGAGWCKIEKKTRIHDTSPGTLTASVCAS
DVDLITQVAGAEWLGDTIVYAYRSGEVIRLPKGVSIPVTLKVLEFELFHFCPIQEIAPSI
SFAAIGLLDMFNTGGAVEQVEIHNRAATKTIALSVRGRGRFGVYSSQRPLKCVVGGAETD
FNYDSETGLTTFSIPVSPEEMYRWSIEIQV*
>GmRS8
MTVGSGISVADGNLMVLGYKVLSHVHDKVLLTPARGGALLNGAFIGVQSHHKGSRTVFPI
GKLQGLRFMCVFRFKMWWMTQRMGTCGQEIPIETQFLLVEAHSGSDTEGGEDQGAATYAV
FLPLLEGDFRAVLQGNDQNEIEICVESGCPAVEEFDGTHLVYIGAGSDPFEVITNSVKTV
EKHLQTFAHRERKKMPDMLNWFGWCTWDAFYTNVTSENVKQGLQSFEKGGIPAKFVIIDD
GWQSVGMDPNGVEWKSDSSANFANRLTNIKENHKFQKDGKEGQRVEDPALGLGHITNQIK
LEHNIKHVYVWHAITGYWGGVRPGVPGMEHYESKMVFPVSSPGVESNQPDEALTTIAING
LGLVNPEKVFHFYDELHSYLASSGIDGVKVDVQNILETLGAGHGGRVKLARKYHQALEAS
IARNFPDNGIICCMSHNTDGLYSAKRSAVIRASDDFWPRDPASHTIHIASVAYNTIFLGE
FMQPDWDMFHSLHPMAEYHGAARAVGGCPIYVSDKPGHHDFDLLKKLALPDGSILRAKLP
GRPTKDCLFTDPARDGKSLLKIWNMNDFSGVIAVFNCQGAGWCKVDKKNLIHDENPGTVT
GFVRAKDVDYLSRIVDDKWTGDAIIYSHLGGEVVYLPKDASIPVTLKTREYEVFTIVPVK
ELSNGVKFSPIGLIKMFNSGGAVKEFSWGSNESTNVAVKVPGCGQFGAYSSARPKLITVD
LEEVEFKYEEESGLVTIDLRVPEKELYQWSISIDF*

## Sheet: Table S3
Table S3.Genetic diversity of the 6 RS genes in four major rice populations
Genes	Xian		Geng		Aus		Bas		admix		3KRG
	EH	gcHapN	EH	gcHapN	EH	gcHapN	EH	gcHapN	EH	gcHapN	EH	gcHapN
OsRS1	0.145023	58（4）	0.169385	37（3）	0.189987	17（3）	0.402607	15（4）	0.39439	20（6）	0.177599	97（5）
OsRS2	0.0745426	7（3）	0.0223006	6（2）	0.0771682	4（3）	0.0280997	2（2）	0.337084	8（5）	0.129035	10（4）
OsRS3	0.299103	79（10）	0.13781	24（4）	0.37487	21（9）	0.297274	12（6）	0.561006	30（12）	0.300094	100（11）
OsRS4	0.255789	118（8）	0.213521	51（7）	0.392348	30（10）	0.325376	14（5）	0.520991	33（5）	0.255735	177（7）
OsRS5	0.31721	109（9）	0.233847	43（7）	0.37987	28（8）	0.44469	18（7）	0.679245	39（13）	0.340496	164（11）
OsRS6	0.177698	22（5）	0.14664	12（5）	0.146123	5（4）	0.232532	7（3）	0.267211	12（6）	0.172394	16（6）
Mean	0.211561	65.5(6.5)	0.153917	28.8(4.7)	0.260061	17.5(6.2)	0.28843	11.3(4.5)	0.459988	23.7(7.8)	0.229225	94(7.3)
EH and gcHapN （major gcHapN) are Shannon’s equitability, and all the gcHaps number （major gcHaps present in >1% rice accessions and 1 gcHap) of the 3KRG, respectively.

## Sheet: Table S4
Table S4.The Nei’s genetic identity among five major populations calculated from the gcHap data of rice OsRS genes.
Gene name	Gene category	Nei’s genetic identity (INei) among five major rice populations of 3KRG
		XI-GJ	Aus-XI	Aus-GJ	XI-Bas	Aus-Bas	GJ-Bas	XI-Adm	Adm-GJ	Aus-Adm	Adm-Bas
OsRS1	Other	0.97359	0.277437	0.190644	0.457251	0.67421	0.541292	0.951837	0.924682	0.470598	0.608731
OsRS2	Conserved	0.999804	0.999769	0.999937	0.999535	0.99972	0.999614	0.999367	0.999394	0.999533	0.999716
OsRS3	Other	0.50142	0.74046	0.882819	0.529304	0.892741	0.997619	0.787561	0.897947	0.935024	0.909225
OsRS4	Other	0.989495	0.18367	0.0517235	0.994409	0.118908	0.993365	0.959188	0.920148	0.398662	0.939862
OsRS5	Other	0.162182	0.215697	0.144275	0.15601	0.22182	0.92997	0.470498	0.796572	0.426929	0.772305
OsRS6	Conserved	0.932985	0.998781	0.926089	0.973362	0.979581	0.865244	0.993291	0.911453	0.995656	0.989218
XI, Xian/indica; GJ, Geng/japonica; Bas, Basmati; Adm, Admixtures.

## Sheet: Table S5
Table S5.Frequency shifts in the predominant gcHaps at 6 RS genes between the landraces and modern varieties.
Gene name	Xian (indica)							Geng (japonica)
	predominant gcHap	Frequency in LANs	Frequency in MVs	MVs - LANs	statistical significance	P value	ZEH value	predominant gcHap	Frequency in LANs	Frequency in MVs	MVs - LANs	statistical significance	P value	ZEH value
OsRS1	Hap1	0.833333	0.670732	-0.162602	**	0.752033	-5.66694	Hap1	0.620112	0.71223	0.0921185	ns	0.666171	1.95462
OsRS2	Hap1	0.807377	0.835366	0.0279888	ns	0.821371	1.09971	Hap1	0.972067	0.94964	-0.0224268	ns	0.960854	-1.15708
OsRS3	Hap1	0.434426	0.320122	-0.114304	**	0.377274	-3.54916	Hap1	0.773743	0.76259	-0.0111531	ns	0.768166	-0.264454
OsRS4	Hap1	0.639344	0.539634	-0.0997101	**	0.589489	-3.05055	Hap1	0.659218	0.726619	0.0674008	ns	0.692918	1.46207
OsRS5	Hap1	0.487705	0.338415	-0.14929	**	0.41306	-4.56318	Hap1	0.503597	0.572626	0.0690286	ns	0.538111	1.38546
OsRS6	Hap1	0.509563	0.582317	0.0727542	*	0.54594	2.19922	Hap1	0.787709	0.683453	-0.104256	**	0.735581	-2.36544
OsRS7	Hap1	0.284153	0.161585	-0.122568	**	0.222869	-4.43244	Hap1	0.653631	0.503597	-0.150034	**	0.578614	-3.04037
Mean
*, and * indicate the statistical significance at levels of P<0.05 and 0.01, respectively based on Z tests. Z0.01= ±2.33, Z0.05= ±1.96
The population size was 732 and 328 for populations LANs-Xian and MVs-Xian, and 358 and 139 for populations LANs-Geng and MVs-Geng, respectively.

## Sheet: Table S6
Table S6.Phenotypic comparisons between the predominant gcHap and the unfavorable gcHap at 6 polymorphic RS genes for 15 agronomic traits in the 3KRG accessions
Gene name	DTH (day)	PH (cm)	FLL (cm)	FLW (cm)	PN (count)	PL (cm)	CN (count)	CL (cm)	GL (mm)	GW (mm)	GLWR (ratio)	TGW (g)	LRI (%)	SH (cm)	LL (mm)	Total
OsRS1	1	1		1	1		1	1		1	1	1	1		1	11
OsRS2	1				1		1					1				4
OsRS3																0
OsRS4		1							1		1	1				4
OsRS5	1		1	1	1		1			1	1	1			1	9
OsRS6	1	1				1		1	1				1	1		7
Total	4	3	1	2	3	1	3	2	2	2	3	4	2	1	2	35
The checkmark (1) indicates a significant difference in this trait between the predominant and unfavorable gcHaps at specific RS loci in the 3KRG accessions.

## Sheet: Table S7
Table S7. The primers used in this study
Gene name	Forward sequence（5’→3')	Reverse sequence（5’→3')
OsRS1	GCGCCTACAACTCTCTGTGG	GGTGGGTGGACTGGAACAT
OsRS3	ACCTGATGCGATGAAGAAGT	GGGAGACTGGACTGGGTAA
OsRS4	CACCTGGGACGCCTTCTAC	CGATGATGACGAACTTGGG
OsRS5	AAGGCAGTGGAGAAGCGAA	ATCCAAGAAGGACGGCATCT
OsRS6	TGGCAAGGAAGTATCACCA	GCTCTCACAACAGCACTCC
LOC-Os03g61970.1	GACAGGATGAGCAAGGAGA	GAGGGAGGCAAGGATAGAA
